# Supplementary material for: Establishment of an Artificial Neural Network Model Using Immune-Infiltration Related Factors for Endometrial Receptivity Assessment
Source: Vaccines (Basel). 2022 Jan 18;10(2):139. doi: 10.3390/vaccines10020139 (PMC8875905; doi:10.3390/vaccines10020139)
Supplement: Supplementary file 1 [file vaccines-10-00139-s001.zip]

Archive with 1 entries (1 files):
- vaccines-1502093-supplementary.pdf
